# Supplementary material for: Microtubule assembly by tau impairs endocytosis and neurotransmission via dynamin sequestration in Alzheimer’s disease synapse model
Source: eLife. 2022 Apr 26;11:e73542. doi: 10.7554/eLife.73542 (PMC9071263; doi:10.7554/eLife.73542)
Supplement: Figure 1—source data 1. [file elife-73542-fig1-data1.xlsx]

## Sheet: Fig1_plots
						Legend: WT h-tau loaded in presynaptic terminals inhibited excitatory synaptic transmission, datas for plots
Time	del-MTBD 20microm	SEM		Tau 10microM	SEM		Tau 20microM	SEM		Time	Tau 0.1Hz	SEM		Tau 1Hz	SEM		Time	Taxol 0.1Hz	SEM		Taxol 1Hz	SEM
-10	0.997621	0.0500495		0.999484	0.0426312		1.00877	0.0968086		-10	0.957695	0.0559267		1.00877	0.0968086		-10	0.990226	0.0325504		0.952866	0.0941052
-9	1.01906	0.00407387		1.04969	0.0406031		0.976681	0.0963703		-9	1.02308	0.0655118		0.976681	0.0963703		-9	1.14756	0.174339		0.884734	0.147604
-8	0.996191	0.0060353		1.03686	0.0284044		1.0295	0.115204		-8	0.928622	0.0654709		1.0295	0.115204		-8	1.03727	0.0121251		1.03674	0.0621724
-7	0.942411	0.0284136		1.01546	0.0154714		1.10358	0.0357141		-7	1.02305	0.0204897		1.10358	0.0357141		-7	1.08719	0.110306		1.02009	0.035228
-6	1.00676	0.0225406		0.981621	0.0182653		1.01944	0.0543067		-6	1.04868	0.0326787		1.01944	0.0543067		-6	0.946983	0.0674829		0.979791	0.0487068
-5	0.979381	0.0304123		0.947118	0.0500748		0.956947	0.0515958		-5	1.09583	0.0663447		0.956947	0.0515958		-5	1.03048	0.0231228		0.992898	0.0712905
-4	0.980188	0.0381673		0.99371	0.0362399		1.04839	0.058083		-4	1.013	0.0721875		1.04839	0.058083		-4	1.02825	0.0163286		0.977795	0.0644212
-3	1.01278	0.016612		0.989853	0.0381807		0.961462	0.0642332		-3	1.06798	0.0436883		0.961462	0.0642332		-3	1.03336	0.0301196		0.985884	0.108894
-2	1.03694	0.0253021		0.984356	0.0209444		1.02268	0.0431021		-2	1.01343	0.0903702		1.02268	0.0431021		-2	0.990533	0.0103385		0.965602	0.0896412
-1	0.966752	0.0307138		0.966057	0.0198347		0.935582	0.042077		-1	1.00489	0.0426214		0.935582	0.042077		-1	1.01101	0.00190219		1.01609	0.0391438
0	1.05046	0.0220961		0.995374	0.0477287		0.863245	0.0392397		0	1.01292	0.0287105		0.863245	0.0392397		0	0.974389	0.0260954		1.08969	0.117338
1	0.975311	0.0262818		0.971317	0.0226974		0.883108	0.0489312		1	0.995649	0.0221986		0.883108	0.0489312		1	1.0003	0.0205666		0.89813	0.101584
2	1.03042	0.0310797		0.949747	0.0369176		0.779269	0.0424093		2	1.0152	0.0292583		0.779269	0.0424093		2	0.993095	0.0238636		0.703381	0.224216
3	1.06201	0.0466255		0.969106	0.0587016		0.829438	0.0732178		3	0.993507	0.0380217		0.829438	0.0732178		3	1.0055	0.0183613		0.866746	0.148186
4	0.954831	0.0134212		0.932069	0.0465353		0.814548	0.0754149		4	1.0318	0.0541697		0.814548	0.0754149		4	0.999856	0.00900064		0.826272	0.150943
5	0.956362	0.0712458		0.919878	0.0493455		0.770941	0.0920464		5	0.950183	0.041753		0.770941	0.0920464		5	0.989354	0.0390168		0.801838	0.154137
6	1.01036	0.0363558		0.922692	0.0497781		0.706246	0.0676037		6	0.928619	0.104761		0.706246	0.0676037		6	1.03173	0.0259107		0.793762	0.176156
7	1.07192	0.0688023		0.849536	0.0360064		0.638961	0.103248		7	0.873712	0.162405		0.638961	0.103248		7	1.01052	0.0205304		0.79905	0.161532
8	0.977882	0.0190139		0.933521	0.0465507		0.65415	0.0682473		8	0.917731	0.147353		0.65415	0.0682473		8	1.03017	0.0258052		0.837876	0.180511
9	1.01277	0.0168251		0.900472	0.0539494		0.619355	0.0879461		9	0.91807	0.0764211		0.619355	0.0879461		9	0.994728	0.0156402		0.805991	0.176648
10	1.01715	0.0208944		0.869032	0.0392315		0.570473	0.082362		10	0.946891	0.0379307		0.570473	0.082362		10	0.982809	0.0390414		0.720457	0.143653
11	1.01491	0.0306322		0.841872	0.041822		0.610337	0.0899708		11	0.912317	0.0779365		0.610337	0.0899708		11	0.968295	0.0226002		0.694524	0.125174
12	1.02919	0.0303392		0.833859	0.0386524		0.550527	0.0977705		12	0.946821	0.0524387		0.550527	0.0977705		12	0.959087	0.0250617		0.632213	0.123635
13	0.989991	0.0247847		0.799629	0.0391391		0.614241	0.134787		13	0.968025	0.0534294		0.614241	0.134787		13	0.952132	0.045148		0.625321	0.104629
14	1.00607	0.041445		0.842827	0.0758289		0.551537	0.122468		14	0.9154	0.0578034		0.551537	0.122468		14	0.94173	0.0308072		0.679551	0.125074
15	0.998986	0.0168318		0.823713	0.0434486		0.536721	0.122942		15	0.962769	0.0480188		0.536721	0.122942		15	0.944019	0.0468344		0.605426	0.128762
16	1.01995	0.0117495		0.811975	0.0609599		0.466273	0.124653		16	1.0094	0.0510262		0.466273	0.124653		16	0.953978	0.0557678		0.596605	0.108962
17	0.932416	0.0496595		0.799049	0.0560434		0.438392	0.120755		17	1.02791	0.0533401		0.438392	0.120755		17	0.95668	0.0614808		0.601024	0.137837
18	0.965696	0.0194203		0.766159	0.0403947		0.406845	0.10083		18	0.970356	0.0442783		0.406845	0.10083		18	0.872485	0.0928756		0.606422	0.137456
19	0.968355	0.0149748		0.713548	0.0761402		0.392983	0.11475		19	0.987239	0.0565372		0.392983	0.11475		19	0.859742	0.118365		0.586668	0.137082
20	1.01637	0.0430713		0.768421	0.0968729		0.418956	0.105685		20	0.96812	0.0585596		0.418956	0.105685		20	0.896636	0.069855		0.653234	0.129098
21	1.03771	0.0475434		0.811511	0.0689439		0.356306	0.159651		21	0.965677	0.0518493		0.356306	0.159651		21	0.902879	0.0629449		0.504993	0.135918
22	0.97742	0.0247357		0.700116	0.0571991		0.356337	0.141859		22	0.960232	0.0583633		0.356337	0.141859		22	0.946971	0.0507692		0.398031	0.148622
23	0.940956	0.0406539		0.704638	0.0816781		0.292739	0.112064		23	0.94831	0.0634945		0.292739	0.112064		23	1.04737	0.0274633		0.424802	0.155602
24	0.939821	0.015836		0.666333	0.105111		0.310121	0.126727		24	0.949888	0.0528087		0.310121	0.126727		24	0.949633	0.083478		0.373549	0.153586
25	0.976869	0.0282183		0.744043	0.0806237		0.249612	0.113897		25	0.902668	0.0624991		0.249612	0.113897		25	0.914516	0.0695056		0.488439	0.11966
26	1.01193	0.0320298		0.704859	0.118134		0.265415	0.121833		26	0.883133	0.0770515		0.265415	0.121833		26	0.920859	0.059605		0.305451	0.131691
27	0.970531	0.0195879		0.657869	0.0429093		0.290458	0.126383		27	0.837797	0.0957074		0.290458	0.126383		27	0.918796	0.104403		0.302759	0.119773
28	0.960918	0.0337632		0.680751	0.0710545		0.232807	0.0780379		28	0.830985	0.108995		0.232807	0.0780379		28	0.883723	0.133324		0.307572	0.114957
29	0.985281	0.0281555		0.592394	0.0505972		0.268656	0.1093		29	0.856484	0.10471		0.268656	0.1093		29	0.934944	0.0623758		0.439171	0.111504
30	1.01719	0.0199241		0.652445	0.0479152		0.232726	0.0916094		30	0.848735	0.118446		0.232726	0.0916094		30	1.04497	0.0290939		0.413807	0.123212
31	0.978503	0.0276758		0.661038	0.0922702		0.273714	0.119368		31	0.780685	0.122492		0.273714	0.119368		31	1.02202	0.034608		0.376749	0.138137
32	0.940611	0.0216742		0.589554	0.0539545		0.258928	0.131397		32	0.772553	0.134698		0.258928	0.131397		32	1.02116	0.0310952		0.441265	0.134205
33	0.999788	0.0367117		0.596534	0.0937908		0.269152	0.137856		33	0.769523	0.153122		0.269152	0.137856		33	0.930006	0.0699101		0.409826	0.137739
34	1.01544	0.0342235		0.519224	0.0787609		0.347628	0.189245		34	0.777834	0.148965		0.347628	0.189245		34	0.976615	0.0604599		0.442185	0.142234
35	0.936396	0.0216381		0.551764	0.0545115		0.304766	0.152518		35	0.718131	0.149564		0.304766	0.152518		35	0.935205	0.0536683		0.403545	0.111104

## Sheet: Fig1_waves
Legend: WT h-tau loaded in presynaptic terminals inhibited excitatory synaptic transmission, datas for waves
	A	20 Tau			10Tau			20 del-MTBD		B	0.1 Hz		C	0.1 Hz			1 Hz
Time		i	ii		i	ii		i	ii		i	ii		i	ii		i	ii
0		-72.0215	-61.0352		-19.5312	-21.3623		-28.0762	-31.1279		-83.0078	-31.1279		-167.236	-194.092		-124.207	-143.738
0.02		-69.8853	-57.6782		-21.9727	-22.583		-24.4141	-33.5693		-86.6699	-43.335		-169.678	-195.007		-122.07	-141.602
0.04		-77.8198	-56.4575		-26.2451	-25.0244		-24.4141	-40.2832		-86.6699	-53.7109		-168.762	-196.228		-119.324	-142.822
0.06		-82.3975	-55.542		-25.0244	-20.752		-21.3623	-44.5557		-84.8389	-36.6211		-167.847	-201.721		-117.493	-144.348
0.08		-84.8389	-54.0161		-18.9209	-20.752		-23.8037	-40.2832		-92.1631	-35.4004		-166.321	-205.994		-115.051	-140.686
0.1		-78.4302	-44.5557		-18.9209	-25.6348		-28.6865	-40.8936		-97.6562	-49.4385		-165.1	-206.299		-118.408	-140.991
0.12		-75.0732	-40.8936		-26.8555	-25.6348		-28.0762	-41.5039		-97.0459	-39.6729		-165.71	-202.942		-127.563	-140.686
0.14		-73.5474	-48.5229		-28.0762	-24.4141		-23.1934	-41.5039		-93.3838	-42.7246		-166.016	-204.468		-134.583	-137.329
0.16		-68.6646	-56.4575		-27.4658	-17.7002		-24.4141	-32.959		-92.1631	-41.5039		-164.795	-207.52		-135.193	-138.245
0.18		-69.5801	-60.4248		-26.2451	-18.9209		-29.2969	-34.1797		-93.9941	-26.8555		-163.269	-206.909		-136.719	-140.686
0.2		-74.1577	-55.2368		-23.1934	-25.0244		-29.9072	-44.5557		-98.877	-22.583		-162.659	-202.026		-140.076	-140.991
0.22		-86.0596	-46.0815		-20.1416	-23.1934		-26.2451	-48.2178		-96.4355	-15.8691		-165.71	-199.28		-140.076	-143.127
0.24		-88.501	-45.7764		-18.3105	-24.4141		-21.9727	-45.166		-97.0459	-17.0898		-168.457	-201.721		-137.939	-145.874
0.26		-81.4819	-53.1006		-19.5312	-26.2451		-25.0244	-37.8418		-108.643	-26.2451		-168.152	-203.552		-136.719	-148.621
0.28		-78.125	-50.6592		-23.1934	-23.8037		-25.0244	-37.8418		-104.98	-29.9072		-168.762	-202.332		-137.024	-147.095
0.3		-76.5991	-39.978		-24.4141	-24.4141		-28.0762	-37.8418		-95.2148	-42.7246		-169.373	-198.364		-139.465	-144.043
0.32		-80.2612	-41.1987		-23.8037	-32.3486		-32.959	-42.7246		-97.0459	-42.1143		-167.847	-197.144		-139.465	-144.653
0.34		-87.8906	-56.7627		-23.1934	-26.8555		-34.79	-38.4521		-101.929	-31.7383		-169.067	-199.585		-137.634	-148.01
0.36		-87.8906	-68.3594		-28.6865	-23.1934		-37.2314	-37.8418		-101.929	-31.1279		-172.729	-200.5		-139.465	-145.569
0.38		-87.8906	-71.106		-30.5176	-24.4141		-34.79	-42.7246		-98.877	-35.4004		-176.086	-201.111		-136.108	-144.958
0.4		-89.1113	-64.0869		-29.2969	-24.4141		-26.2451	-43.335		-97.6562	-36.6211		-176.086	-200.5		-130.005	-149.841
0.42		-86.6699	-58.8989		-23.8037	-23.1934		-29.2969	-43.335		-93.3838	-30.5176		-172.729	-199.89		-125.122	-150.452
0.44		-75.0732	-62.2559		-22.583	-29.2969		-32.959	-46.3867		-97.0459	-32.959		-168.152	-198.059		-123.596	-150.757
0.46		-74.4629	-65.0024		-26.2451	-27.4658		-32.3486	-45.7764		-93.3838	-40.2832		-167.236	-195.007		-124.207	-152.283
0.48		-79.0405	-54.6265		-28.0762	-33.5693		-30.5176	-46.9971		-87.2803	-43.9453		-166.626	-192.871		-125.122	-150.757
0.5		-79.0405	-47.6074		-32.3486	-47.6074		-40.8936	-65.3076		-93.3838	-39.6729		-167.847	-196.533		-124.207	-147.705
0.52		-79.6509	-54.6265		-35.4004	-52.4902		-45.7764	-71.4111		-99.4873	-35.4004		-171.509	-202.332		-126.038	-144.348
0.54		-79.9561	-63.4766		-36.0107	-54.3213		-47.6074	-65.918		-97.6562	-32.3486		-170.898	-202.637		-125.122	-140.991
0.56		-83.0078	-63.7817		-35.4004	-53.7109		-40.2832	-60.4248		-96.4355	-31.1279		-166.016	-199.89		-124.817	-139.465
0.58		-84.8389	-50.354		-32.3486	-56.1523		-36.6211	-59.2041		-97.6562	-29.9072		-167.847	-200.5		-123.901	-144.043
0.6		-89.1113	-32.6538		-29.9072	-52.4902		-36.6211	-59.8145		-88.501	-25.6348		-168.762	-206.299		-125.427	-148.01
0.62		-85.7544	-25.9399		-29.9072	-48.8281		-39.6729	-56.1523		-81.7871	-33.5693		-174.255	-209.961		-130.92	-153.198
0.64		-83.6182	-29.6021		-35.4004	-45.166		-43.335	-50.6592		-91.5527	-39.0625		-187.378	-214.844		-144.043	-163.879
0.66		-81.1768	-37.2314		-29.9072	-46.3867		-40.2832	-54.3213		-93.9941	-40.2832		-192.871	-214.844		-148.315	-166.016
0.68		-81.1768	-50.9644		-22.583	-39.0625		-32.959	-54.9316		-104.37	-42.7246		-191.65	-216.064		-148.01	-162.048
0.7		-84.8389	-63.1714		-26.8555	-29.9072		-26.2451	-53.7109		-117.798	-42.7246		-187.073	-213.928		-141.602	-158.081
0.72		-91.2476	-62.8662		-39.0625	-29.2969		-29.2969	-48.8281		-114.136	-39.0625		-184.937	-213.013		-137.329	-155.334
0.74		-100.098	-57.373		-43.335	-33.5693		-29.9072	-38.4521		-95.2148	-38.4521		-182.8	-211.487		-140.076	-153.809
0.76		-106.201	-57.9834		-32.3486	-29.9072		-28.0762	-40.8936		-95.8252	-39.6729		-181.58	-212.708		-142.212	-151.978
0.78		-107.422	-58.5938		-26.2451	-26.2451		-23.1934	-46.3867		-98.2666	-31.7383		-184.631	-215.759		-145.569	-151.672
0.8		-102.844	-56.1523		-32.959	-26.8555		-29.9072	-46.3867		-95.8252	-31.1279		-186.768	-213.623		-144.653	-152.283
0.82		-98.5718	-57.6782		-36.0107	-24.4141		-35.4004	-45.166		-93.3838	-42.7246		-182.8	-212.708		-141.907	-152.283
0.84		-102.234	-65.3076		-34.79	-31.1279		-30.5176	-43.335		-94.6045	-48.2178		-177.917	-213.928		-139.465	-156.555
0.86		-98.2666	-74.1577		-31.1279	-35.4004		-26.2451	-43.9453		-97.6562	-40.8936		-175.171	-213.928		-142.822	-156.25
0.88		-93.9941	-79.0405		-28.0762	-29.9072		-24.4141	-45.7764		-100.708	-40.8936		-180.359	-212.708		-145.569	-157.471
0.9		-94.2993	-81.1768		-36.6211	-42.7246		-31.1279	-43.9453		-97.0459	-42.7246		-184.021	-211.487		-147.705	-154.419
0.92		-97.9614	-86.9751		-56.1523	-60.4248		-39.6729	-56.1523		-90.332	-46.9971		-183.105	-210.571		-148.621	-155.64
0.94		-109.863	-97.9614		-64.0869	-83.0078		-40.8936	-68.9697		-95.2148	-54.3213		-182.495	-210.876		-148.01	-156.25
0.96		-119.629	-105.591		-67.749	-111.084		-40.2832	-66.5283		-102.539	-57.373		-182.8	-211.792		-146.484	-154.114
0.98		-114.746	-110.168		-51.2695	-110.474		-39.6729	-46.3867		-97.6562	-53.1006		-180.664	-211.487		-144.348	-158.386
1		-114.441	-110.474		-27.4658	-83.0078		-34.1797	-21.3623		-98.877	-50.6592		-177.612	-212.402		-143.433	-162.354
1.02		-119.019	-118.408		-15.8691	-64.6973		-30.5176	-18.3105		-105.591	-59.8145		-176.697	-214.844		-147.095	-166.626
1.04		-131.531	-146.79		-6.71387	-48.2178		-33.5693	-25.6348		-101.929	-68.9697		-175.781	-216.37		-147.705	-170.288
1.06		-148.621	-186.157		-2.44141	-24.4141		-32.959	-34.1797		-103.76	-75.0732		-175.171	-218.811		-148.926	-173.645
1.08		-160.522	-217.59		-3.05176	-6.10352		-31.1279	-38.4521		-98.877	-71.4111		-176.086	-227.661		-150.452	-176.392
1.1		-172.119	-236.816		-3.05176	4.88281		-34.1797	-40.8936		-101.318	-75.0732		-179.443	-244.141		-155.64	-180.969
1.12		-183.716	-255.127		-8.54492	18.3105		-36.0107	-36.6211		-105.591	-81.7871		-184.631	-272.522		-155.945	-186.462
1.14		-197.754	-273.132		-3.66211	29.9072		-34.1797	-41.5039		-103.76	-98.877		-195.007	-307.312		-152.893	-192.566
1.16		-199.28	-284.119		-0.610352	36.6211		-36.0107	-47.6074		-93.3838	-105.591		-202.332	-317.688		-146.484	-191.65
1.18		-204.773	-287.781		-9.15527	33.5693		-42.7246	-48.8281		-95.2148	-98.877		-203.552	-299.377		-144.348	-192.871
1.2		-216.37	-290.222		-7.93457	27.4658		-49.4385	-53.7109		-98.2666	-99.4873		-197.449	-270.996		-146.179	-196.533
1.22		-213.318	-289.612		-12.8174	26.2451		-47.6074	-57.9834		-99.4873	-117.188		-188.293	-235.291		-144.348	-196.838
1.24		-202.942	-283.813		-18.9209	25.0244		-46.9971	-55.542		-102.539	-128.784		-173.035	-199.585		-137.939	-194.397
1.26		-194.092	-276.794		-22.583	29.9072		-52.4902	-55.542		-104.37	-125.732		-158.386	-171.509		-133.362	-191.345
1.28		-190.735	-258.179		-27.4658	21.3623		-56.7627	-54.3213		-110.474	-117.188		-148.621	-148.01		-128.784	-192.871
1.3		-175.171	-232.239		-24.4141	0		-55.542	-56.1523		-113.525	-113.525		-141.907	-132.446		-126.343	-195.313
1.32		-158.691	-213.623		-25.0244	-15.2588		-57.373	-53.7109		-108.032	-104.37		-141.296	-123.291		-126.343	-195.313
1.34		-145.874	-193.787		-23.8037	-23.1934		-53.1006	-46.3867		-101.318	-103.149		-140.686	-121.765		-128.784	-192.871
1.36		-136.108	-173.34		-23.8037	-23.8037		-51.8799	-43.335		-102.539	-106.201		-143.127	-127.258		-131.226	-194.702
1.38		-126.953	-155.334		-32.959	-22.583		-49.4385	-48.2178		-107.422	-99.4873		-144.958	-138.855		-131.531	-191.04
1.4		-112.915	-135.193		-34.79	-33.5693		-46.9971	-48.8281		-102.539	-97.0459		-144.043	-155.029		-130.92	-188.293
1.42		-104.37	-115.356		-33.5693	-41.5039		-42.1143	-50.0488		-93.9941	-109.863		-144.348	-170.593		-133.667	-188.599
1.44		-103.455	-100.098		-37.2314	-43.9453		-43.9453	-40.2832		-92.7734	-131.226		-148.621	-182.8		-133.972	-187.988
1.46		-103.455	-78.7354		-36.6211	-41.5039		-48.8281	-35.4004		-106.812	-163.574		-154.724	-197.754		-131.836	-184.326
1.48		-114.441	-61.9507		-38.4521	-44.5557		-46.3867	-39.6729		-144.653	-233.154		-160.217	-204.468		-136.719	-179.443
1.5		-135.193	-50.0488		-43.335	-45.7764		-38.4521	-51.2695		-241.089	-366.821		-164.185	-210.266		-140.686	-173.035
1.52		-158.997	-42.1143		-61.6455	-45.166		-36.0107	-71.4111		-426.636	-582.886		-165.71	-212.708		-140.076	-167.847
1.54		-201.416	-38.147		-109.863	-48.8281		-38.4521	-98.877		-767.822	-888.672		-167.236	-214.844		-138.245	-163.574
1.56		-258.179	-38.4521		-185.547	-59.2041		-41.5039	-144.043		-1306.76	-1264.65		-169.983	-222.778		-140.991	-160.828
1.58		-340.271	-42.7246		-288.086	-82.3975		-41.5039	-225.83		-2024.54	-1694.34		-169.678	-237.732		-138.245	-157.776
1.6		-450.745	-48.2178		-432.739	-112.915		-47.6074	-349.731		-2871.7	-2178.96		-172.729	-262.146		-137.024	-155.334
1.62		-602.417	-63.1714		-620.117	-151.367		-72.6318	-529.175		-3768.92	-2687.38		-180.359	-304.871		-142.517	-157.471
1.64		-780.029	-84.5337		-845.947	-207.52		-125.122	-782.471		-4643.55	-3220.83		-202.026	-391.846		-155.945	-165.71
1.66		-979.309	-114.136		-1103.52	-277.71		-202.026	-1117.55		-5441.28	-3744.51		-235.596	-529.175		-178.833	-177.917
1.68		-1201.17	-151.978		-1376.34	-354.614		-311.279	-1528.93		-6129.15	-4251.1		-287.17	-727.234		-217.896	-198.364
1.7		-1452.94	-201.721		-1654.66	-444.336		-469.971	-1998.29		-6688.23	-4722.29		-361.023	-988.464		-273.132	-224.304
1.72		-1716.61	-250.244		-1933.59	-552.979		-673.218	-2504.27		-7120.97	-5161.13		-469.971	-1302.8		-350.037	-256.348
1.74		-1986.69	-308.228		-2208.25	-682.983		-919.8	-3023.07		-7448.12	-5589.6		-621.643	-1658.63		-452.271	-292.053
1.76		-2254.64	-382.996		-2463.38	-826.416		-1204.83	-3534.55		-7693.48	-5969.85		-822.449	-2035.83		-579.834	-333.862
1.78		-2518.31	-461.121		-2707.52	-975.342		-1521.61	-4014.28		-7887.57	-6311.65		-1067.5	-2414.86		-731.812	-381.775
1.8		-2774.66	-532.837		-2932.13	-1135.25		-1866.46	-4445.19		-8021.85	-6611.33		-1351.62	-2774.66		-910.034	-434.265
1.82		-3012.39	-601.196		-3126.22	-1309.2		-2229	-4836.43		-8098.75	-6879.27		-1662.6	-3094.79		-1107.48	-484.314
1.84		-3226.32	-652.466		-3291.63	-1491.09		-2593.99	-5189.21		-8128.05	-7108.15		-1981.51	-3370.36		-1317.44	-540.161
1.86		-3423.16	-700.378		-3428.34	-1675.42		-2955.32	-5500.49		-8128.05	-7286.99		-2300.11	-3601.68		-1537.78	-598.45
1.88		-3597.11	-751.343		-3546.75	-1842.04		-3312.99	-5769.65		-8107.91	-7433.47		-2604.68	-3791.2		-1769.41	-649.719
1.9		-3747.56	-792.542		-3652.95	-2001.34		-3651.12	-6002.81		-8065.8	-7545.78		-2892.15	-3941.04		-2006.84	-700.378
1.92		-3871.46	-833.435		-3744.51	-2146		-3981.93	-6201.78		-8001.1	-7632.45		-3159.18	-4058.23		-2243.96	-751.953
1.94		-3974.3	-876.465		-3825.68	-2271.12		-4299.32	-6370.85		-7922.97	-7678.83		-3400.57	-4151.92		-2476.81	-793.457
1.96		-4060.97	-906.372		-3884.89	-2382.2		-4596.56	-6519.78		-7839.97	-7686.16		-3617.86	-4225.16		-2701.42	-831.909
1.98		-4125.37	-926.819		-3933.72	-2473.14		-4877.32	-6634.52		-7740.48	-7670.29		-3807.37	-4285.58		-2913.21	-863.342
2		-4181.52	-943.909		-3966.06	-2539.67		-5133.06	-6725.46		-7623.9	-7639.77		-3977.05	-4335.94		-3115.23	-883.789
2.02		-4227.6	-955.2		-3986.82	-2590.33		-5370.48	-6802.98		-7486.57	-7576.9		-4124.45	-4372.86		-3301.39	-902.405
2.04		-4254.46	-948.181		-3992.92	-2623.9		-5596.31	-6867.68		-7344.36	-7478.64		-4252.01	-4393.31		-3476.26	-923.157
2.06		-4270.02	-942.688		-3985.6	-2644.65		-5795.29	-6910.4		-7211.3	-7349.24		-4370.73	-4408.26		-3635.56	-941.162
2.08		-4268.49	-941.467		-3967.29	-2652.59		-5974.12	-6933.59		-7072.75	-7199.1		-4473.88	-4418.03		-3778.08	-950.623
2.1		-4246.22	-935.364		-3956.3	-2653.2		-6139.53	-6950.07		-6922	-7025.76		-4554.14	-4420.78		-3906.56	-956.116
2.12		-4199.52	-909.424		-3936.16	-2637.94		-6287.84	-6957.4		-6762.08	-6842.65		-4616.39	-4418.33		-4018.25	-962.83
2.14		-4137.27	-883.789		-3900.76	-2617.8		-6426.39	-6950.68		-6597.29	-6629.03		-4666.14	-4412.54		-4113.77	-970.459
2.16		-4070.13	-860.901		-3859.86	-2586.67		-6548.46	-6940.92		-6436.77	-6400.76		-4711.61	-4402.47		-4194.64	-975.342
2.18		-3999.33	-834.656		-3806.15	-2538.45		-6655.88	-6918.33		-6286.01	-6152.34		-4748.84	-4386.29		-4265.14	-977.783
2.2		-3919.07	-794.678		-3748.17	-2490.84		-6744.38	-6892.7		-6128.54	-5893.55		-4775.09	-4370.73		-4324.34	-977.478
2.22		-3819.58	-750.427		-3688.35	-2432.86		-6807.86	-6874.39		-5957.03	-5632.93		-4794.31	-4356.08		-4366.76	-971.985
2.24		-3713.07	-709.839		-3623.66	-2368.16		-6864.62	-6844.48		-5787.96	-5355.22		-4804.69	-4339.6		-4394.23	-964.355
2.26		-3602.91	-679.016		-3563.23	-2296.75		-6919.56	-6799.93		-5625.61	-5074.46		-4804.38	-4324.04		-4404.6	-962.219
2.28		-3492.13	-649.414		-3505.86	-2232.67		-6962.89	-6745.61		-5463.26	-4793.09		-4800.72	-4306.95		-4399.41	-958.862
2.3		-3381.35	-611.572		-3442.99	-2153.93		-6989.14	-6692.5		-5312.5	-4515.38		-4791.56	-4286.8		-4383.85	-948.181
2.32		-3272.71	-571.594		-3386.23	-2077.64		-7011.72	-6630.86		-5162.96	-4241.94		-4782.1	-4268.19		-4356.08	-942.383
2.34		-3158.57	-532.837		-3329.47	-2000.73		-7027.59	-6559.45		-4999.39	-3973.39		-4766.85	-4250.18		-4320.07	-937.195
2.36		-3038.64	-502.319		-3273.32	-1922		-7023.32	-6483.76		-4837.04	-3712.77		-4746.09	-4228.82		-4267.88	-924.377
2.38		-2923.58	-471.497		-3216.55	-1851.81		-7001.95	-6406.25		-4677.12	-3463.13		-4728.09	-4201.35		-4205.32	-909.729
2.4		-2806.7	-437.622		-3156.74	-1780.4		-6972.05	-6331.18		-4517.21	-3222.05		-4707.95	-4173.89		-4135.13	-897.522
2.42		-2695.31	-405.579		-3112.18	-1706.54		-6935.42	-6261.6		-4358.52	-2989.5		-4684.14	-4150.7		-4059.14	-890.198
2.44		-2591.25	-389.709		-3066.41	-1641.24		-6901.86	-6185.91		-4212.65	-2772.83		-4655.46	-4127.2		-3981.93	-881.348
2.46		-2492.37	-375.061		-3012.08	-1571.04		-6857.3	-6109.01		-4065.55	-2573.85		-4628.3	-4104.31		-3901.67	-870.972
2.48		-2397.77	-353.699		-2957.15	-1510.01		-6801.15	-6034.55		-3915.41	-2389.53		-4602.97	-4082.03		-3821.11	-865.479
2.5		-2312.32	-331.726		-2894.9	-1456.3		-6735.23	-5963.75		-3777.47	-2206.42		-4573.97	-4054.87		-3735.05	-861.816
2.52		-2217.1	-309.753		-2835.69	-1392.21		-6668.7	-5883.79		-3634.03	-2031.86		-4536.74	-4025.57		-3643.49	-858.765
2.54		-2122.5	-290.833		-2788.09	-1336.06		-6600.34	-5795.29		-3496.09	-1875.61		-4499.21	-4000.85		-3547.97	-854.492
2.56		-2042.24	-275.574		-2728.27	-1286.01		-6522.83	-5714.72		-3372.8	-1735.84		-4465.64	-3978.27		-3450.62	-849.304
2.58		-1965.94	-264.282		-2670.29	-1239.62		-6441.04	-5639.65		-3255	-1601.56		-4429.02	-3958.44		-3354.49	-845.032
2.6		-1890.26	-252.38		-2625.12	-1193.85		-6350.1	-5560.3		-3134.16	-1485.6		-4388.73	-3938.6		-3256.84	-844.116
2.62		-1822.51	-249.634		-2561.65	-1143.8		-6256.1	-5471.19		-3016.36	-1376.34		-4354.55	-3914.79		-3162.23	-844.727
2.64		-1749.27	-249.023		-2509.16	-1092.53		-6173.71	-5372.92		-2929.69	-1278.08		-4319.76	-3885.19		-3071.29	-838.928
2.66		-1672.67	-238.342		-2455.44	-1056.52		-6090.09	-5289.31		-2832.03	-1195.68		-4274.6	-3856.51		-2978.82	-830.688
2.68		-1605.53	-233.765		-2393.19	-1020.51		-5997.31	-5205.69		-2727.66	-1116.94		-4229.43	-3833.01		-2890.32	-821.838
2.7		-1545.41	-223.694		-2339.48	-984.497		-5897.83	-5121.46		-2627.56	-1042.48		-4189.15	-3811.95		-2806.4	-814.209
2.72		-1487.12	-212.402		-2288.21	-952.759		-5803.83	-5028.69		-2512.21	-977.783		-4150.39	-3790.59		-2731.93	-805.054
2.74		-1433.41	-205.688		-2243.04	-923.462		-5711.06	-4939.58		-2417.6	-931.396		-4110.72	-3766.17		-2658.69	-792.236
2.76		-1383.36	-207.825		-2200.32	-895.996		-5617.07	-4860.84		-2346.8	-888.672		-4071.35	-3739.62		-2587.89	-782.471
2.78		-1338.81	-207.825		-2148.44	-872.803		-5511.47	-4780.27		-2261.35	-853.271		-4036.56	-3716.13		-2522.28	-773.926
2.8		-1304.32	-199.89		-2100.22	-843.506		-5410.77	-4701.54		-2175.9	-820.923		-3999.94	-3698.43		-2461.24	-763.55
2.82		-1266.17	-192.871		-2056.88	-820.312		-5310.67	-4627.08		-2088.01	-791.016		-3959.66	-3678.89		-2404.48	-753.479
2.84		-1213.07	-188.904		-2012.33	-804.443		-5215.45	-4552		-2004.39	-764.16		-3917.54	-3656.92		-2350.77	-743.713
2.86		-1174.62	-188.293		-1968.38	-790.405		-5107.42	-4473.27		-1933.59	-742.188		-3880.31	-3631.59		-2297.67	-731.812
2.88		-1142.27	-188.904		-1931.76	-773.315		-4993.29	-4386.6		-1865.23	-715.332		-3848.88	-3605.65		-2248.84	-719.91
2.9		-1106.26	-183.716		-1889.04	-757.446		-4881.59	-4299.32		-1801.15	-686.035		-3816.83	-3578.19		-2200.62	-709.534
2.92		-1077.58	-177.307		-1854.25	-742.188		-4767.46	-4210.82		-1741.33	-668.335		-3780.52	-3551.64		-2157.9	-699.463
2.94		-1049.5	-177.002		-1815.19	-738.525		-4653.93	-4128.42		-1674.8	-657.349		-3739.32	-3529.66		-2114.87	-686.035
2.96		-1019.9	-176.392		-1773.68	-729.98		-4546.51	-4044.8		-1613.16	-656.738		-3703.61	-3508		-2070.92	-671.692
2.98		-987.854	-172.729		-1743.16	-717.163		-4434.2	-3960.57		-1560.67	-650.024		-3670.04	-3481.75		-2026.37	-659.79
3		-959.778	-175.171		-1712.04	-709.229		-4327.39	-3878.17		-1515.5	-635.986		-3636.47	-3457.64		-1989.75	-648.499
3.02		-934.143	-173.34		-1687.01	-702.515		-4219.97	-3800.66		-1475.83	-621.338		-3602.29	-3438.11		-1955.87	-635.071
3.04		-921.936	-166.016		-1660.77	-691.528		-4113.16	-3724.98		-1437.99	-609.131		-3570.86	-3424.07		-1919.86	-625.61
3.06		-901.794	-160.217		-1623.54	-675.659		-4019.78	-3647.46		-1394.04	-598.755		-3538.21	-3406.37		-1888.73	-615.234
3.08		-872.803	-156.555		-1594.24	-656.738		-3923.95	-3574.83		-1351.32	-585.327		-3502.5	-3384.09		-1855.47	-605.469
3.1		-846.558	-158.386		-1566.16	-634.766		-3830.57	-3505.25		-1315.92	-573.73		-3469.54	-3363.65		-1819.76	-592.957
3.12		-831.299	-150.757		-1533.2	-610.962		-3739.01	-3440.55		-1278.69	-562.744		-3442.08	-3347.17		-1784.06	-580.75
3.14		-814.209	-139.16		-1505.74	-592.041		-3646.85	-3381.96		-1240.23	-559.692		-3417.97	-3330.69		-1752.01	-568.542
3.16		-799.255	-140.381		-1479.49	-578.003		-3558.35	-3316.65		-1206.05	-557.251		-3392.33	-3305.36		-1722.11	-556.03
3.18		-785.217	-146.179		-1463.62	-556.641		-3470.46	-3249.51		-1173.1	-553.589		-3362.12	-3280.33		-1692.81	-546.875
3.2		-773.926	-151.062		-1442.87	-541.992		-3386.84	-3186.04		-1144.41	-543.213		-3326.72	-3260.19		-1669.62	-536.499
3.22		-760.803	-143.738		-1417.85	-532.837		-3306.88	-3121.95		-1123.66	-540.771		-3293.76	-3243.41		-1647.03	-534.668
3.24		-750.732	-131.531		-1390.38	-519.409		-3225.1	-3066.41		-1091.31	-531.616		-3261.72	-3221.74		-1625.67	-530.701
3.26		-742.188	-128.174		-1365.36	-505.981		-3148.8	-3012.7		-1057.74	-520.02		-3228.15	-3197.94		-1603.39	-520.935
3.28		-728.149	-131.836		-1333.01	-481.567		-3071.9	-2952.88		-1019.29	-513.916		-3197.33	-3175.66		-1579.9	-510.559
3.3		-714.111	-139.771		-1309.81	-474.854		-3001.71	-2896.73		-979.614	-507.812		-3164.37	-3157.04		-1556.4	-501.404
3.32		-699.768	-146.484		-1287.23	-473.022		-2932.13	-2843.02		-947.266	-495.605		-3131.41	-3142.4		-1535.34	-490.723
3.34		-691.528	-144.653		-1268.31	-457.153		-2860.11	-2794.19		-919.189	-484.619		-3096.01	-3126.83		-1519.47	-484.619
3.36		-679.321	-142.212		-1252.44	-442.505		-2800.29	-2739.87		-897.217	-477.295		-3063.05	-3114.62		-1503.91	-480.347
3.38		-664.673	-147.4		-1228.03	-438.232		-2750.85	-2691.65		-880.737	-466.309		-3032.84	-3098.75		-1488.34	-472.107
3.4		-653.381	-146.79		-1204.22	-436.401		-2691.65	-2645.26		-863.037	-454.712		-3003.54	-3075.56		-1472.17	-463.867
3.42		-642.395	-146.484		-1192.02	-430.908		-2624.51	-2608.03		-836.182	-441.284		-2970.89	-3052.98		-1455.38	-457.764
3.44		-628.052	-148.01		-1171.88	-423.584		-2569.58	-2575.07		-811.768	-427.246		-2935.49	-3033.75		-1435.24	-455.627
3.46		-604.553	-146.484		-1151.73	-416.87		-2523.19	-2537.84		-794.678	-418.091		-2901	-3015.44		-1419.07	-455.933
3.48		-582.275	-143.433		-1135.86	-413.818		-2472.53	-2498.17		-778.809	-406.494		-2872.62	-2994.69		-1405.03	-451.66
3.5		-571.594	-138.245		-1119.38	-407.715		-2419.43	-2460.94		-762.329	-393.066		-2847.6	-2976.07		-1390.69	-446.777
3.52		-557.556	-132.141		-1099.85	-401.611		-2367.55	-2423.1		-748.291	-386.963		-2817.08	-2956.54		-1375.73	-444.641
3.54		-549.622	-127.869		-1074.83	-399.78		-2325.44	-2382.2		-744.019	-385.742		-2790.22	-2939.45		-1360.78	-438.843
3.56		-536.194	-128.479		-1054.69	-394.287		-2280.88	-2347.41		-742.188	-373.535		-2762.76	-2924.19		-1344.91	-433.655
3.58		-521.24	-126.038		-1033.33	-390.625		-2239.38	-2317.5		-728.76	-358.276		-2734.68	-2909.24		-1327.51	-431.213
3.6		-516.968	-119.324		-1023.56	-382.08		-2199.71	-2288.21		-703.735	-344.849		-2708.74	-2894.29		-1313.78	-431.213
3.62		-517.273	-116.882		-1013.79	-377.808		-2155.76	-2255.25		-677.49	-339.355		-2684.02	-2876.59		-1299.44	-430.603
3.64		-510.559	-120.544		-994.873	-382.69		-2114.87	-2219.85		-660.4	-335.693		-2664.79	-2857.06		-1284.18	-427.551
3.66		-498.657	-118.408		-982.056	-380.859		-2086.79	-2188.72		-648.193	-333.862		-2647.71	-2838.44		-1270.75	-424.805
3.68		-489.502	-114.136		-966.187	-372.925		-2058.11	-2162.48		-645.142	-332.031		-2631.53	-2818.6		-1258.54	-422.363
3.7		-480.652	-111.694		-950.317	-363.159		-2026.98	-2135.01		-648.193	-327.759		-2608.64	-2799.99		-1245.42	-415.649
3.72		-473.633	-116.882		-936.279	-355.835		-1994.02	-2099		-629.883	-330.2		-2582.09	-2781.68		-1228.64	-406.189
3.74		-468.14	-124.817		-925.903	-351.562		-1965.94	-2060.55		-609.741	-323.486		-2552.8	-2768.55		-1217.04	-401.917
3.76		-466.919	-120.544		-919.189	-346.68		-1939.09	-2031.25		-592.651	-298.462		-2527.16	-2754.82		-1210.33	-398.56
3.78		-460.205	-112.915		-897.827	-340.576		-1915.28	-2007.45		-582.275	-274.048		-2505.19	-2739.26		-1201.17	-395.508
3.8		-449.524	-111.694		-874.634	-333.252		-1890.26	-1976.32		-573.73	-271.606		-2483.22	-2725.83		-1187.44	-392.456
3.82		-440.369	-116.882		-864.258	-331.421		-1865.84	-1943.36		-565.796	-269.775		-2462.46	-2705.38		-1174.01	-390.32
3.84		-431.824	-116.577		-856.323	-328.369		-1846.92	-1915.28		-556.641	-273.438		-2441.41	-2691.65		-1166.38	-387.878
3.86		-425.415	-118.408		-840.454	-321.045		-1820.07	-1893.31		-554.199	-274.658		-2419.43	-2679.44		-1159.97	-385.742
3.88		-426.941	-122.07		-830.688	-311.89		-1791.38	-1861.57		-557.251	-266.724		-2401.12	-2663.57		-1150.21	-385.132
3.9		-420.532	-120.239		-821.533	-304.565		-1769.41	-1829.22		-549.927	-270.996		-2377.01	-2646.18		-1140.75	-382.996
3.92		-415.955	-125.732		-809.937	-292.969		-1748.66	-1799.93		-534.668	-274.658		-2351.07	-2634.89		-1128.54	-377.197
3.94		-411.072	-126.953		-800.781	-283.813		-1730.96	-1774.9		-527.954	-267.944		-2330.32	-2624.82		-1120	-373.84
3.96		-416.565	-120.85		-787.964	-278.931		-1707.15	-1752.93		-517.578	-258.789		-2310.79	-2616.88		-1112.06	-374.756
3.98		-422.058	-124.207		-781.25	-269.775		-1683.35	-1727.91		-510.864	-260.62		-2288.82	-2603.15		-1105.35	-374.451
4		-417.175	-124.512		-778.809	-263.672		-1665.04	-1702.27		-500.488	-266.724		-2265.32	-2583.62		-1093.44	-372.925
4.02		-411.072	-115.967		-767.212	-261.841		-1646.73	-1680.3		-488.892	-256.958		-2243.04	-2565.92		-1081.85	-377.197
4.04		-406.799	-110.168		-757.446	-263.672		-1623.54	-1672.36		-479.736	-252.075		-2221.07	-2549.44		-1074.83	-379.333
4.06		-409.851	-107.117		-742.188	-258.789		-1594.24	-1652.22		-474.854	-256.348		-2200.01	-2531.13		-1069.64	-379.333
4.08		-403.442	-107.117		-733.643	-253.296		-1569.82	-1630.86		-473.633	-264.282		-2180.79	-2510.68		-1063.54	-376.587
4.1		-394.592	-106.201		-730.591	-250.854		-1556.4	-1611.33		-471.191	-258.789		-2162.17	-2489.01		-1052.86	-371.094
4.12		-393.066	-108.032		-723.267	-258.789		-1533.81	-1593.02		-462.646	-254.517		-2146	-2471.01		-1040.34	-371.704
4.14		-386.658	-104.98		-718.384	-260.01		-1511.23	-1578.98		-449.829	-248.413		-2129.82	-2458.8		-1031.8	-370.789
4.16		-381.165	-99.1821		-708.618	-256.958		-1493.53	-1566.16		-441.284	-249.634		-2110.29	-2450.26		-1025.39	-367.432
4.18		-379.028	-96.7407		-695.19	-252.686		-1473.39	-1545.41		-441.895	-244.751		-2099.3	-2439.58		-1020.2	-362.549
4.2		-371.704	-90.0269		-688.477	-247.803		-1451.42	-1533.2		-443.115	-247.192		-2094.42	-2429.2		-1009.83	-356.445
4.22		-368.042	-93.689		-682.983	-242.92		-1431.88	-1523.44		-437.622	-254.517		-2085.57	-2417.91		-997.314	-354.309
4.24		-365.601	-103.76		-673.218	-241.699		-1406.86	-1510.01		-433.96	-260.01		-2074.28	-2403.56		-983.582	-351.868
4.26		-356.445	-107.727		-656.128	-238.037		-1392.82	-1495.97		-426.636	-247.803		-2058.72	-2394.71		-973.511	-348.206
4.28		-353.088	-109.253		-648.804	-228.882		-1381.84	-1479.49		-426.025	-244.751		-2046.2	-2382.2		-962.219	-343.933
4.3		-362.549	-108.032		-643.921	-222.778		-1365.97	-1464.84		-432.129	-245.361		-2037.05	-2368.77		-949.402	-339.966
4.32		-369.873	-104.98		-631.714	-223.389		-1343.99	-1450.2		-424.194	-244.141		-2021.18	-2355.96		-941.467	-338.135
4.34		-367.126	-109.558		-620.728	-227.051		-1326.9	-1435.55		-419.922	-239.868		-2003.17	-2342.22		-935.364	-338.745
4.36		-363.77	-112.61		-609.741	-217.285		-1311.04	-1419.07		-409.546	-230.103		-1989.44	-2329.71		-926.208	-338.135
4.38		-352.173	-110.168		-604.858	-217.285		-1296.39	-1397.09		-405.273	-222.168		-1972.96	-2315.98		-915.527	-336.609
4.4		-342.102	-107.727		-604.248	-226.44		-1279.91	-1380.62		-410.767	-221.558		-1953.74	-2300.42		-907.593	-335.083
4.42		-337.524	-101.624		-604.858	-226.44		-1261.6	-1370.85		-402.832	-219.116		-1939.7	-2283.94		-899.963	-332.947
4.44		-341.492	-102.539		-603.027	-225.83		-1244.51	-1358.03		-391.846	-213.623		-1927.8	-2267.46		-891.724	-332.336
4.46		-345.154	-104.98		-597.534	-228.882		-1228.64	-1346.44		-396.729	-208.13		-1913.15	-2254.33		-881.958	-331.421
4.48		-343.018	-111.084		-594.482	-231.323		-1218.26	-1326.29		-404.663	-206.299		-1900.63	-2243.04		-874.939	-323.181
4.5		-341.187	-110.779		-584.717	-228.271		-1203.61	-1311.04		-399.78	-196.533		-1887.82	-2233.58		-868.225	-319.519
4.52		-338.135	-105.896		-575.562	-228.271		-1191.41	-1303.1		-390.015	-190.43		-1876.83	-2224.43		-864.563	-316.467
4.54		-339.05	-99.7925		-574.341	-229.492		-1181.64	-1293.33		-379.639	-188.599		-1866.46	-2214.36		-857.239	-312.5
4.56		-334.778	-103.149		-567.017	-223.999		-1166.99	-1280.52		-376.587	-192.871		-1856.08	-2201.54		-850.22	-311.279
4.58		-324.097	-104.98		-558.472	-223.999		-1156.62	-1257.32		-369.263	-194.702		-1845.4	-2187.19		-844.727	-309.753
4.6		-317.078	-101.929		-553.589	-222.778		-1146.85	-1235.96		-371.094	-202.637		-1832.89	-2171.94		-839.539	-309.753
4.62		-327.454	-108.643		-547.485	-221.558		-1127.93	-1228.03		-372.314	-202.026		-1826.48	-2158.81		-833.435	-312.5
4.64		-332.947	-113.831		-541.992	-223.999		-1115.72	-1218.26		-360.718	-198.975		-1819.76	-2146.3		-829.773	-310.364
4.66		-330.811	-111.694		-545.044	-225.83		-1110.84	-1198.73		-352.173	-200.806		-1805.73	-2134.7		-825.806	-307.007
4.68		-330.811	-108.643		-539.551	-222.778		-1103.52	-1182.86		-348.511	-189.819		-1788.33	-2123.72		-823.059	-303.65
4.7		-325.317	-100.403		-527.344	-217.896		-1094.97	-1171.26		-350.342	-184.326		-1770.94	-2115.78		-820.618	-303.345
4.72		-317.688	-99.7925		-525.513	-208.13		-1083.37	-1162.11		-344.849	-193.481		-1755.68	-2107.85		-813.293	-303.955
4.74		-313.416	-103.76		-522.461	-203.247		-1073	-1148.07		-350.342	-199.585		-1743.16	-2098.69		-806.885	-305.786
4.76		-301.514	-96.7407		-516.357	-202.637		-1065.67	-1129.76		-359.497	-194.092		-1730.35	-2089.84		-801.392	-310.669
4.78		-289.307	-86.9751		-510.254	-202.026		-1057.13	-1123.05		-369.263	-183.105		-1716.31	-2077.64		-799.866	-313.721
4.8		-291.138	-95.8252		-504.761	-198.975		-1048.58	-1121.83		-373.535	-174.561		-1705.32	-2069.4		-806.885	-313.721
4.82		-295.41	-98.5718		-496.826	-191.65		-1040.04	-1112.67		-368.042	-174.561		-1694.34	-2066.04		-805.054	-311.584
4.84		-298.462	-96.1304		-489.502	-184.937		-1033.33	-1099.85		-352.783	-179.443		-1682.13	-2064.21		-788.574	-310.364
4.86		-297.241	-97.0459		-481.567	-179.443		-1028.44	-1090.09		-341.797	-180.054		-1671.45	-2055.36		-782.776	-310.974
4.88		-290.527	-95.8252		-468.14	-180.054		-1016.24	-1085.82		-335.693	-172.119		-1662.6	-2045.29		-786.743	-309.143
4.9		-288.696	-93.0786		-452.881	-184.326		-1005.86	-1081.54		-327.759	-169.678		-1653.44	-2036.44		-785.522	-310.974
4.92		-286.56	-97.0459		-444.336	-183.716		-1000.37	-1067.5		-317.993	-165.405		-1640.93	-2028.2		-776.367	-310.669
4.94		-278.931	-100.403		-443.115	-194.092		-992.432	-1060.18		-318.604	-164.795		-1626.28	-2013.55		-766.907	-310.974
4.96		-266.418	-101.929		-443.115	-208.74		-989.38	-1055.91		-322.266	-164.185		-1615.91	-2001.95		-764.465	-311.89
4.98		-268.25	-107.727		-439.453	-221.558		-975.952	-1051.64		-338.745	-160.522		-1610.72	-1994.02		-758.057	-310.974
5		-271.912	-112		-428.467	-227.661		-968.018	-1044.31		-354.004	-155.029		-1606.45	-1984.25		-751.343	-307.922
5.02		-272.522	-111.389		-418.701	-231.323		-969.849	-1036.99		-351.562	-157.471		-1596.98	-1975.71		-749.817	-306.702
5.04		-274.963	-104.37		-407.715	-239.868		-964.966	-1034.55		-338.135	-166.626		-1587.22	-1965.64		-750.732	-307.922
5.06		-271.301	-103.149		-400.391	-249.634		-953.369	-1028.44		-328.979	-169.067		-1578.06	-1954.35		-751.953	-307.007
5.08		-267.029	-99.1821		-392.456	-251.465		-946.045	-1018.68		-325.317	-162.964		-1566.77	-1937.87		-753.174	-304.565
5.1		-261.536	-93.0786		-388.794	-248.413		-941.162	-1015.62		-321.655	-150.146		-1555.48	-1925.35		-752.258	-306.396
5.12		-261.841	-91.5527		-394.897	-249.023		-939.331	-1007.08		-313.721	-144.653		-1546.02	-1913.45		-755.005	-307.922
5.14		-267.029	-95.8252		-393.066	-248.413		-928.955	-1000.37		-311.279	-151.367		-1534.73	-1903.99		-749.512	-305.176
5.16		-270.386	-97.6562		-387.573	-242.92		-917.969	-995.483		-309.448	-158.081		-1524.05	-1893.62		-744.629	-300.293
5.18		-268.86	-98.877		-379.028	-237.427		-915.527	-984.497		-301.514	-147.705		-1510.93	-1884.16		-741.577	-301.208
5.2		-263.062	-91.5527		-378.418	-231.323		-912.476	-977.173		-292.969	-144.043		-1497.19	-1872.86		-736.389	-300.598
5.22		-259.705	-86.0596		-380.249	-228.882		-907.593	-969.238		-283.203	-152.588		-1489.26	-1863.1		-733.948	-303.04
5.24		-254.211	-84.8389		-372.314	-228.882		-898.438	-964.966		-281.982	-157.471		-1480.41	-1850.28		-729.98	-306.396
5.26		-251.465	-82.7026		-364.38	-227.051		-889.282	-958.252		-284.424	-160.522		-1465.45	-1839.9		-728.76	-307.617
5.28		-256.653	-88.8062		-361.938	-219.116		-883.789	-946.655		-302.734	-157.471		-1454.16	-1828.92		-724.182	-304.26
5.3		-253.906	-95.52		-363.77	-211.792		-878.906	-946.045		-308.228	-159.302		-1448.36	-1814.88		-716.248	-299.072
5.32		-250.244	-89.4165		-360.718	-208.74		-875.244	-940.552		-296.631	-159.302		-1440.73	-1800.23		-706.177	-295.105
5.34		-257.874	-89.7217		-355.225	-205.078		-864.258	-932.007		-281.372	-162.964		-1432.5	-1787.41		-702.209	-291.443
5.36		-259.705	-95.52		-345.459	-194.092		-857.544	-920.41		-280.762	-164.795		-1422.73	-1776.73		-697.632	-289.001
5.38		-256.348	-86.6699		-344.849	-189.209		-856.323	-910.034		-294.8	-158.691		-1412.66	-1771.24		-693.665	-286.865
5.4		-256.348	-71.7163		-341.187	-188.599		-857.544	-908.203		-296.631	-153.809		-1402.59	-1762.39		-689.392	-287.476
5.42		-258.179	-66.5283		-335.693	-186.768		-848.389	-900.879		-285.645	-148.926		-1393.74	-1754.76		-681.763	-288.696
5.44		-255.127	-77.8198		-326.538	-183.105		-836.792	-898.438		-280.762	-152.588		-1382.75	-1749.57		-678.406	-289.307
5.46		-259.399	-91.2476		-322.876	-175.171		-833.13	-897.217		-278.32	-153.809		-1371.46	-1742.25		-676.88	-284.119
5.48		-262.756	-94.9097		-316.162	-166.016		-831.299	-886.841		-286.255	-151.978		-1363.83	-1735.23		-672.913	-278.625
5.5		-263.062	-91.8579		-316.162	-168.457		-826.416	-878.906		-294.8	-141.602		-1357.73	-1726.68		-665.283	-274.048
5.52		-263.367	-90.9424		-317.383	-165.405		-816.65	-872.192		-289.917	-140.381		-1351.32	-1719.67		-660.095	-271.912
5.54		-264.893	-101.929		-313.721	-153.198		-808.716	-863.647		-282.593	-140.381		-1346.13	-1714.48		-653.381	-274.353
5.56		-265.503	-106.506		-314.941	-147.705		-803.833	-857.544		-276.489	-138.55		-1337.28	-1710.21		-641.785	-276.794
5.58		-265.198	-104.065		-316.772	-147.705		-807.495	-844.727		-276.489	-136.108		-1328.12	-1703.49		-635.376	-277.1
5.6		-261.536	-101.624		-320.435	-155.64		-803.833	-839.844		-280.762	-140.381		-1318.97	-1693.73		-630.188	-271.606
5.62		-256.348	-94.6045		-315.552	-164.795		-798.95	-833.13		-280.762	-140.381		-1312.87	-1683.04		-625.916	-269.47
5.64		-260.01	-97.9614		-304.565	-169.067		-794.678	-823.364		-273.438	-140.991		-1305.54	-1676.03		-620.117	-270.081
5.66		-257.263	-104.065		-296.631	-166.016		-785.522	-813.599		-270.386	-145.874		-1293.64	-1670.53		-618.591	-267.334
5.68		-254.211	-108.337		-295.41	-161.743		-781.86	-807.495		-275.879	-149.536		-1278.99	-1663.21		-619.202	-265.808
5.7		-250.244	-93.0786		-294.8	-166.016		-776.978	-802.002		-273.438	-155.029		-1267.09	-1658.63		-619.507	-264.893
5.72		-250.854	-81.7871		-289.917	-165.405		-769.653	-798.34		-265.503	-151.978		-1260.07	-1652.53		-618.591	-263.977
5.74		-251.77	-85.7544		-288.086	-155.64		-764.16	-784.912		-264.282	-144.653		-1258.54	-1642.76		-619.507	-260.315
5.76		-237.732	-90.9424		-288.086	-155.029		-757.446	-771.484		-267.334	-134.277		-1257.63	-1637.27		-621.338	-257.263
5.78		-230.713	-92.7734		-288.086	-157.471		-753.174	-769.653		-263.672	-136.719		-1253.36	-1631.77		-623.169	-259.705
5.8		-239.563	-90.332		-285.034	-156.86		-744.629	-772.095		-264.282	-140.381		-1246.64	-1621.09		-617.065	-259.399
5.82		-255.127	-84.5337		-285.034	-153.809		-740.967	-772.095		-263.672	-139.771		-1241.76	-1610.11		-616.15	-256.042
5.84		-271.301	-86.9751		-282.593	-143.433		-732.422	-761.108		-267.944	-142.212		-1235.05	-1602.17		-618.896	-256.958
5.86		-281.677	-101.013		-280.762	-136.719		-725.708	-753.784		-275.879	-145.874		-1229.55	-1594.24		-620.117	-259.705
5.88		-281.677	-97.6562		-285.645	-139.771		-719.604	-755.005		-277.1	-145.874		-1220.4	-1584.47		-619.812	-258.484
5.9		-272.522	-86.9751		-275.269	-146.484		-716.553	-750.122		-275.269	-144.043		-1210.94	-1576.54		-618.286	-253.601
5.92		-272.522	-80.2612		-277.71	-144.653		-715.332	-742.798		-264.282	-136.719		-1204.53	-1571.04		-621.948	-253.601
5.94		-267.639	-77.8198		-289.307	-139.16		-717.163	-739.136		-253.906	-134.888		-1195.68	-1568.3		-624.39	-257.568
5.96		-261.536	-77.8198		-292.358	-128.784		-713.501	-736.694		-258.179	-139.16		-1186.22	-1562.5		-629.272	-262.451
5.98		-255.432	-79.3457		-288.696	-131.226		-708.008	-733.032		-269.775	-142.212		-1178.89	-1564.03		-635.376	-263.672
6		-249.939	-75.3784		-289.307	-131.836		-706.177	-728.76		-277.71	-142.822		-1168.82	-1567.69		-638.123	-262.146
6.02		-248.413	-79.9561		-288.696	-130.005		-701.904	-729.98		-278.32	-150.757		-1159.67	-1565.25		-638.428	-263.062
6.04		-251.16	-95.8252		-288.696	-128.174		-696.411	-723.267		-272.827	-156.25		-1152.95	-1557.92		-638.428	-259.705
6.06		-253.601	-102.539		-287.476	-123.291		-690.918	-715.942		-276.489	-151.978		-1148.38	-1553.04		-635.376	-258.789
6.08		-246.277	-101.013		-280.151	-126.953		-689.087	-718.384		-281.372	-144.043		-1145.63	-1550.6		-630.493	-265.503
6.1		-233.765	-102.234		-275.269	-123.291		-689.697	-723.267		-285.034	-136.719		-1145.94	-1546.94		-627.441	-264.893
6.12		-227.966	-97.0459		-278.931	-116.577		-686.646	-722.046		-280.762	-134.888		-1141.66	-1542.66		-624.084	-259.705
6.14		-224.609	-93.0786		-281.982	-117.188		-678.711	-720.215		-278.931	-144.043		-1134.95	-1534.73		-620.422	-251.77
6.16		-227.051	-96.7407		-281.372	-122.07		-673.828	-717.773		-278.32	-150.146		-1127.32	-1526.49		-618.286	-253.601
6.18		-229.797	-94.2993		-270.386	-117.798		-669.556	-710.449		-280.151	-138.55		-1123.35	-1522.83		-613.708	-251.77
6.2		-225.525	-90.0269		-265.503	-115.967		-667.114	-694.58		-288.696	-131.836		-1122.44	-1521		-605.469	-244.751
6.22		-226.746	-86.3647		-269.165	-106.812		-665.283	-688.477		-285.034	-136.108		-1122.74	-1521.3		-598.755	-242.004
6.24		-232.239	-87.2803		-269.775	-106.812		-660.4	-692.139		-271.606	-141.602		-1117.25	-1517.33		-596.619	-242.92
6.26		-236.816	-93.0786		-262.451	-112.305		-659.79	-692.139		-253.906	-136.719		-1110.53	-1510.31		-596.619	-244.446
6.28		-243.53	-90.332		-263.062	-111.694		-654.297	-683.594		-258.789	-123.291		-1105.35	-1506.04		-589.905	-244.446
6.3		-245.667	-89.7217		-260.62	-104.98		-651.855	-671.387		-261.23	-122.07		-1100.16	-1499.33		-581.97	-245.361
6.32		-241.699	-88.501		-260.01	-105.591		-648.804	-661.011		-256.958	-126.343		-1096.19	-1492.61		-576.477	-245.056
6.34		-241.089	-86.9751		-262.451	-113.525		-641.479	-657.349		-261.23	-128.784		-1094.36	-1489.26		-569.763	-246.887
6.36		-236.206	-81.1768		-252.075	-111.694		-635.986	-656.128		-264.282	-122.07		-1096.5	-1484.68		-561.829	-249.634
6.38		-230.713	-80.8716		-245.972	-109.863		-633.545	-652.466		-261.841	-118.408		-1092.22	-1482.54		-559.692	-250.549
6.4		-234.985	-86.3647		-250.244	-111.084		-632.935	-643.921		-263.672	-119.019		-1087.04	-1483.76		-559.692	-246.887
6.42		-236.206	-86.6699		-249.634	-114.136		-630.493	-643.921		-266.113	-120.85		-1082.46	-1482.85		-557.251	-245.056
6.44		-234.07	-94.9097		-245.361	-117.798		-629.883	-640.259		-270.996	-122.07		-1082.15	-1480.1		-554.199	-241.699
6.46		-230.713	-116.272		-244.751	-117.188		-629.883	-640.259		-286.865	-128.784		-1081.85	-1474		-554.81	-238.953
6.48		-229.492	-105.591		-248.413	-108.032		-632.324	-636.597		-299.072	-122.07		-1078.49	-1467.29		-551.147	-239.563
6.5		-226.44	-93.689		-247.192	-114.136		-629.883	-631.714		-305.176	-121.46		-1076.97	-1462.4		-548.096	-241.699
6.52		-221.252	-97.6562		-247.803	-123.291		-625.61	-634.155		-307.007	-136.108		-1074.83	-1459.66		-546.57	-242.615
6.54		-218.506	-102.234		-249.634	-125.732		-623.169	-634.766		-307.617	-146.484		-1072.39	-1454.16		-545.959	-242.004
6.56		-218.506	-109.863		-244.751	-119.019		-626.831	-634.766		-313.721	-131.836		-1069.64	-1446.53		-547.485	-237.732
6.58		-215.454	-110.474		-239.868	-118.408		-623.169	-634.155		-325.317	-130.615		-1067.81	-1437.07		-545.959	-236.511
6.6		-213.623	-100.708		-241.089	-124.512		-622.559	-634.155		-324.707	-134.277		-1066.59	-1429.14		-545.349	-238.342
6.62		-210.571	-90.0269		-247.192	-120.239		-616.455	-636.597		-323.486	-126.343		-1063.84	-1422.42		-546.875	-240.479
6.64		-218.201	-80.5664		-245.361	-116.577		-614.014	-636.597		-317.993	-126.953		-1061.4	-1412.96		-550.842	-243.225
6.66		-218.201	-76.5991		-247.192	-116.577		-614.014	-629.883		-317.993	-126.953		-1058.35	-1399.54		-552.368	-242.004
6.68		-217.285	-76.9043		-245.972	-114.746		-615.234	-620.728		-314.941	-128.174		-1056.21	-1387.94		-553.894	-237.122
6.7		-222.778	-70.8008		-239.258	-114.746		-611.572	-620.117		-310.669	-124.512		-1058.04	-1378.78		-552.673	-234.07
6.72		-224.609	-75.6836		-236.816	-113.525		-604.858	-620.728		-313.11	-130.005		-1057.74	-1369.63		-549.622	-231.628
6.74		-218.811	-85.7544		-237.427	-110.474		-596.924	-617.065		-303.955	-125.732		-1052.55	-1364.44		-545.349	-231.323
6.76		-218.811	-84.8389		-241.089	-106.201		-593.262	-614.624		-299.683	-127.563		-1048.58	-1358.34		-542.908	-233.154
6.78		-220.337	-87.2803		-241.699	-108.032		-590.82	-612.183		-292.358	-131.226		-1045.84	-1351.32		-545.959	-237.427
6.8		-226.746	-82.7026		-241.699	-114.746		-586.548	-611.572		-288.086	-121.46		-1040.04	-1340.94		-549.316	-243.53
6.82		-231.323	-78.125		-244.141	-112.915		-578.003	-609.741		-289.307	-119.629		-1034.55	-1334.53		-549.927	-243.835
6.84		-229.797	-85.7544		-241.089	-110.474		-576.172	-601.807		-275.879	-123.901		-1033.63	-1330.26		-552.979	-242.31
6.86		-215.759	-84.2285		-239.868	-107.422		-573.73	-588.379		-270.386	-128.784		-1031.8	-1326.9		-553.589	-240.173
6.88		-211.487	-82.0923		-238.647	-101.318		-569.458	-582.886		-266.113	-125.732		-1030.27	-1324.16		-551.453	-241.394
6.9		-222.778	-87.2803		-228.271	-106.812		-570.068	-582.886		-264.282	-130.615		-1028.14	-1321.11		-550.842	-242.004
6.92		-231.628	-93.3838		-223.389	-108.643		-567.627	-584.106		-263.062	-124.512		-1029.66	-1321.72		-551.147	-243.225
6.94		-228.271	-95.52		-223.999	-105.591		-560.913	-577.393		-267.944	-120.239		-1031.19	-1322.02		-548.706	-242.615
6.96		-221.558	-97.3511		-222.168	-103.149		-558.472	-569.458		-263.062	-119.629		-1030.58	-1324.16		-547.791	-242.31
6.98		-218.506	-99.1821		-223.389	-104.37		-551.758	-570.679		-255.127	-124.512		-1027.22	-1322.33		-548.401	-240.173
7		-213.928	-94.6045		-213.623	-104.37		-546.875	-571.899		-257.568	-127.563		-1022.34	-1319.89		-549.622	-241.089
7.02		-214.539	-90.332		-216.064	-101.318		-539.551	-567.017		-253.296	-129.395		-1017.15	-1320.8		-548.706	-243.53
7.04		-216.98	-99.4873		-219.727	-100.098		-540.161	-560.303		-239.868	-126.953		-1018.07	-1323.85		-549.316	-243.835
7.06		-220.642	-98.2666		-217.285	-102.539		-541.382	-559.692		-230.103	-128.174		-1019.59	-1318.05		-550.842	-241.699
7.08		-222.778	-86.9751		-213.013	-106.812		-534.668	-559.082		-228.882	-133.057		-1017.15	-1304.02		-550.842	-242.615
7.1		-217.896	-81.1768		-205.688	-107.422		-529.175	-558.472		-234.375	-128.784		-1011.66	-1300.35		-556.03	-244.141
7.12		-213.928	-84.5337		-199.585	-103.76		-524.292	-553.589		-235.596	-120.239		-1008.3	-1296.69		-564.27	-244.446
7.14		-223.999	-90.9424		-201.416	-105.591		-520.02	-555.42		-226.44	-112.915		-1007.39	-1290.89		-566.101	-245.056
7.16		-228.577	-94.6045		-196.533	-108.032		-509.033	-557.861		-220.947	-113.525		-1006.77	-1286.93		-565.491	-245.056
7.18		-223.083	-91.5527		-186.768	-109.253		-493.774	-556.03		-212.402	-106.201		-1007.69	-1283.26		-563.965	-244.446
7.2		-216.064	-88.501		-179.443	-106.812		-487.671	-548.096		-222.778	-104.37		-1007.39	-1281.43		-560.608	-243.835
7.22		-215.149	-90.9424		-182.495	-104.98		-487.061	-541.382		-227.051	-111.694		-1007.39	-1282.65		-553.894	-243.53
7.24		-214.233	-95.2148		-183.716	-106.812		-486.45	-532.837		-225.22	-119.019		-1004.64	-1280.21		-549.927	-245.361
7.26		-212.402	-96.1304		-183.105	-103.149		-481.567	-530.396		-224.609	-118.408		-1005.25	-1281.74		-549.011	-245.361
7.28		-209.351	-90.0269		-178.833	-98.877		-479.126	-534.668		-220.337	-112.915		-1001.59	-1284.18		-546.57	-245.056
7.3		-202.026	-79.6509		-174.561	-101.318		-480.347	-528.564		-213.623	-104.98		-998.535	-1282.35		-542.908	-241.089
7.32		-189.209	-85.7544		-177.002	-100.098		-476.685	-520.63		-209.961	-109.253		-993.347	-1278.99		-541.382	-236.816
7.34		-185.547	-95.52		-178.833	-99.4873		-476.685	-525.513		-208.74	-109.863		-988.77	-1277.77		-541.382	-235.596
7.36		-190.735	-98.2666		-173.95	-95.2148		-473.633	-524.902		-209.351	-97.6562		-982.971	-1274.11		-539.246	-237.122
7.38		-199.28	-90.332		-167.236	-92.1631		-471.802	-518.188		-214.844	-88.501		-977.478	-1269.23		-536.499	-232.544
7.4		-195.618	-81.1768		-170.288	-90.332		-473.633	-513.306		-215.454	-93.9941		-978.088	-1267.7		-537.415	-227.051
7.42		-183.716	-80.2612		-179.443	-86.0596		-478.516	-508.423		-219.727	-109.863		-980.225	-1267.4		-539.551	-230.408
7.44		-174.866	-84.5337		-174.561	-85.4492		-476.685	-515.137		-229.492	-114.746		-979.614	-1264.34		-541.077	-235.291
7.46		-177.307	-84.5337		-164.795	-88.501		-468.75	-518.188		-233.154	-115.356		-977.478	-1263.12		-539.856	-239.868
7.48		-185.242	-80.2612		-161.133	-85.4492		-468.14	-520.63		-225.83	-108.643		-974.121	-1260.07		-539.246	-238.953
7.5		-187.988	-76.5991		-165.405	-84.8389		-468.75	-518.188		-227.661	-102.539		-969.543	-1256.41		-537.109	-237.122
7.52		-181.885	-77.8198		-169.678	-88.501		-466.919	-516.968		-224.609	-101.318		-967.407	-1252.14		-536.194	-237.122
7.54		-177.002	-80.5664		-170.898	-92.1631		-467.529	-521.851		-222.168	-93.9941		-967.102	-1246.95		-536.499	-237.122
7.56		-161.133	-79.9561		-166.016	-84.2285		-464.478	-522.461		-222.168	-96.4355		-963.745	-1247.56		-532.837	-238.647
7.58		-170.898	-84.5337		-162.964	-83.6182		-462.646	-523.071		-234.375	-99.4873		-960.388	-1252.14		-524.902	-240.479
7.6		-195.312	-88.1958		-166.626	-91.5527		-462.646	-517.578		-230.103	-97.6562		-955.505	-1254.58		-521.24	-240.479
7.62		-193.787	-78.4302		-172.119	-92.1631		-457.153	-513.306		-213.013	-96.4355		-950.928	-1254.88		-516.052	-239.258
7.64		-194.702	-81.7871		-167.847	-93.9941		-448.608	-510.864		-201.416	-105.591		-941.772	-1254.88		-509.644	-238.953
7.66		-184.326	-86.3647		-172.119	-89.1113		-450.439	-507.812		-203.247	-111.694		-934.448	-1253.66		-506.287	-239.563
7.68		-170.593	-85.144		-178.833	-88.501		-455.322	-505.371		-213.623	-108.643		-942.993	-1250.61		-499.268	-239.563
7.7		-182.8	-83.6182		-177.002	-90.9424		-452.881	-502.319		-214.233	-108.643		-944.214	-1245.42		-492.554	-238.647
7.72		-195.007	-87.5854		-172.119	-92.7734		-448.608	-495.605		-207.52	-115.356		-943.298	-1243.59		-485.229	-239.563
7.74		-198.364	-83.6182		-173.34	-95.8252		-448.608	-498.657		-206.909	-117.188		-941.162	-1239.32		-480.347	-241.089
7.76		-187.378	-83.9233		-173.95	-91.5527		-445.557	-496.216		-212.402	-119.629		-937.805	-1235.35		-477.905	-241.699
7.78		-180.664	-82.0923		-178.833	-89.1113		-447.388	-489.502		-213.623	-118.408		-941.162	-1233.83		-476.074	-243.835
7.8		-189.209	-77.8198		-181.885	-88.501		-446.777	-488.281		-208.74	-108.643		-936.89	-1236.88		-471.191	-243.835
7.82		-190.125	-79.9561		-179.443	-89.1113		-443.115	-488.892		-212.402	-114.136		-923.767	-1238.1		-470.276	-242.92
7.84		-190.43	-91.8579		-171.509	-80.5664		-443.726	-488.892		-213.623	-120.239		-917.969	-1237.18		-469.055	-239.868
7.86		-199.28	-91.8579		-169.067	-81.1768		-443.115	-478.516		-211.792	-114.746		-914.917	-1231.69		-468.14	-236.511
7.88		-199.585	-84.8389		-178.833	-84.2285		-443.115	-469.36		-212.402	-106.201		-914.307	-1227.11		-467.834	-234.07
7.9		-194.092	-79.0405		-183.105	-87.2803		-441.895	-471.191		-213.623	-102.539		-912.17	-1222.23		-466.309	-234.07
7.92		-184.631	-77.8198		-177.612	-87.8906		-435.181	-469.971		-217.896	-111.694		-910.645	-1221.31		-463.867	-236.816
7.94		-177.612	-87.5854		-173.95	-84.2285		-429.688	-463.867		-219.727	-128.174		-911.56	-1220.7		-465.393	-234.07
7.96		-180.359	-96.7407		-173.34	-86.0596		-430.908	-460.815		-212.402	-133.667		-909.729	-1216.74		-468.445	-226.746
7.98		-183.716	-90.6372		-172.119	-87.8906		-427.246	-462.036		-206.299	-117.798		-907.593	-1211.24		-464.172	-223.083
8		-184.021	-76.2939		-172.119	-89.7217		-420.532	-464.478		-208.74	-101.318		-906.677	-1211.55		-459.29	-222.168
